# Supplementary material for: A short ncRNA modulates gene expression and affects stress response and parasite differentiation in Leishmania braziliensis
Source: Front Cell Infect Microbiol. 2025 Feb 5;15:1513908. doi: 10.3389/fcimb.2025.1513908 (PMC11841412; doi:10.3389/fcimb.2025.1513908)
Supplement: Supplementary file 2 [file DataSheet2.xlsx]

## Sheet: ncRNAs
List of short ncRNAs initially selected for knockout and phenotypical analysis. The targets were selected based on their size (<200nt), genomic location (intergenic regions) and differential expression between the parasite life stages (see SFig1 for details).
ncRNA Identification	Length	DE2			KO
	(bp)	FC1	A x P	M x A
LbrM2903_16_ncRNA13	82	3.89		DW	---
LbrM2903_31_ncRNA29	76	4.34	UP		yes
LbrM2903_35_ncRNA84	103	1.42		UP	---
LbrM2903_27_ncRNA95	79	4.96	UP		yes
LbrM2903_20.1_ncRNA97	147	1.49		DW	yes
LbrM2903_24_ncRNA100	181	2.61		UP	yes
LbrM2903_31_ncRNA107	104	6.62		UP	---
LbrM2903_20.1_ncRNA172	84	4.05		DW	yes
1 Fold change – observed between stages of differentially expressed (DE) transcripts (Ruy et al, 2019);
² DE transcripts in the indicated stages by pairwise comparison (axenic amastigote – A, promastigote – P and Metacyclic - M).
