# Supplementary material for: A short ncRNA modulates gene expression and affects stress response and parasite differentiation in Leishmania braziliensis
Source: Front Cell Infect Microbiol. 2025 Feb 5;15:1513908. doi: 10.3389/fcimb.2025.1513908 (PMC11841412; doi:10.3389/fcimb.2025.1513908)
Supplement: Supplementary file 3 [file DataSheet3.xlsx]

## Sheet: List of primers
Primers sequences used for circular RNA-assay of ncRNA97 (see Supplementary Figure 1).
Primer ID	5'→3' sequence
cRT	TGTTCGTGCATTAGCTCTTCTG
cF1	CCGAATAATCAGCCGGGTGA
cR1	AAGCAAGCACACACACACAC
cF2	ACCGTCCTACCAAACACCAC
cR2	ACACTCACACACTCACACGA
M13_fw	CCCAGTCACGACGTTGTAAAACG
M13_Rv	AGCGGATAACAATTTCACACAGG
Primers sequences used for genome editing (see Supplementary Figure 4).
Primer ID	Sequence	Application
sgRNA	GAATAATCAGCCGGGTGATG	Knockout of ncRNA97
Donor 5'	TCTCCCCTCTCCCCGCTCTCTTTCTTTTTC
Donor 3'	TGCTCTTCTGTGTTTCGTTTATTTTCCCCT
Conf_5'	GTAGGGTTGTGTATGCGCCT
Conf_3'	ACACATGCTTCTCTATCCACACA
sgRNA_5'	AGGCAATAACAGCGCTAATG	Knockout of upstream gene
sgRNA_3'	TGCTTCCTTGTCAGTGTACA
Donor 5'	TCTCTTGTGTGCCAGTCACGGCAGCGTAAC
Donor 3'	ACGAAAAGAAGGGCTGGGTAGAGTCATACA
Conf_5'	TGGGTCGGCAGATTGTGTAC
Conf_3'	GGATGATGAAGGAGAGGGCC
RT-qPCR_fw	GTTGGTAATCGTGTGAGTGTGTG	Quantification of ncRNA97
RT-qPCR_rv	GTGGTGTTTGGTAGGACGGT
RT-qPCR_fw geneUP	CCTCTACGGAAATGCCCAGG	Quantification of upstream gene
RT-qPCR_rv geneUP	ACAATGGCATAGGCGTCCAT
RT-qPCR_fw geneDW	CCATCTCTGGACGACGTGTC	Quantification of downstream gene
RT-qPCR_rv geneDW	AGCGTAGGTTGTCTCTCCCT
