# Supplementary material for: A short ncRNA modulates gene expression and affects stress response and parasite differentiation in Leishmania braziliensis
Source: Front Cell Infect Microbiol. 2025 Feb 5;15:1513908. doi: 10.3389/fcimb.2025.1513908 (PMC11841412; doi:10.3389/fcimb.2025.1513908)
Supplement: Supplementary file 4 [file DataSheet4.xlsx]

## Sheet: SFig2E
Supplementary Figure 2e: Sequences of the different ncRNA97 transcripts found by circularization assay.
	CAP-dependent	Poly(A)	Sequence (5'-3')
Band 1E (177nt)	No	64nt	UCUCCCCUCUCCCCGCUCUCUCGUUGUUGGUAAUCGUGUGAGUGUGUGAGUGUGUGUGUGUGUGUGUGCUUGCUUAUUUGUUUAGUAAUGUUCGUGCAUUAGCUCUUCUGAUCACCGAAUAAUCAGCCGGGUGAUGUGGGUGUUGACCGUCCUACCAAACACCACUGAAGGGGAAAA
Band A4 (265nt)	Yes	30nt	UGCGCGCGAUUGUGACUCUUUGCUGAAUCUCUGUGUUUGCCGAUCCUCCACCCUUCUUUGUUAUGCUCUGUUCUUUUUCUCUCCCCUCUCCCCGCUCUCUCGUUGUUGGUAAUCGUGUGAGUGUGUGAGUGUGUGUGUGUGUGUGUGCUUGCUUAUUUGUUUAGUAAUGUUCGUGCAUUAGCUCUUCUGAUCACCGAAUAAUCAGCCGGGUGAUGUGGGUGUUGACCGUCCUACCAAACACCACUGAAGGGGAAAAUAAACGAAA
Band F3 (312nt)	No	no	CUAUCUCUGCCCCCUUCCCUGCGCGCGAUUGUGACUCUUUGCUGAAUCUCUGUGUUUGCCGAUCCUCCACCCUUCUUUGUUAUGCUCUGUUCUUUUUCUCUCCCCUCUCCCCGCUCUCUCGUUGUUGGUAAUCGUGUGAGUGUGUGAGUGUGUGUGUGUGUGUGUGCUUGCUUAUUUGUUUAGUAAUGUUCGUGCAUUAGCUCUUCUGAUCACCGAAUAAUCAGCCGGGUGAUGUGGGUGUUGACCGUCCUACCAAACACCACUGAAGGGGAAAAUAAACGAAACACAGAAGAGCAAAUACACACCAAUCUU
Band D3 (350nt)	No	23nt	UACGUGCUUUUCCUCUCUGAACCUCUGCUGUAUCUGCGUAGGGUUGUGUAUGCGCCUUGCUAUCUCUGCCCCCUUCCCUGCGCGCGAUUGUGACUCUUUGCUGAAUCUCUGUGUUUGCCGAUCCUCCACCCUUCUUUGUUAUGCUCUGUUCUUUUUCUCUCCCCUCUCCCCGCUCUCUCGUUGUUGGUAAUCGUGUGAGUGUGUGAGUGUGUGUGUGUGUGUGUGCUUGCUUAUUUGUUUAGUAAUGUUCGUGCAUUAGCUCUUCUGAUCACCGAAUAAUCAGCCGGGUGAUGUGGGUGUUGACCGUCCUACCAAACACCACUGAAGGGGAAAAUAAACGAAACACAGAA
Band E3 (474nt)	No	44nt	UAUUGCUCCUGUGAAGCUCAGUUCAAUGAUAGCGGCCCUCUUGUGCGCGAUUUGCUUUCGAAUCUCUCUCUAUCCUUGUGCCAGGGUGUAGAUGUCCUCUGUACGCCUGUUCGUCUUACCCACUUACGUGCUUUUCCUCUCUGAACCUCUGCUGUAUCUGCGUAGGGUUGUGUAUGCGCCUUGCUAUCUCUGCCCCCUUCCCUGCGCGCGAUUGUGACUCUUUGCUGAAUCUCUGUGUUUGCCGAUCCUCCACCCUUCUUUGUUAUGCUCUGUUCUUUUUCUCUCCCCUCUCCCCGCUCUCUCGUUGUUGGUAAUCGUGUGAGUGUGUGAGUGUGUGUGUGUGUGUGUGCUUGCUUAUUUGUUUAGUAAUGUUCGUGCAUUAGCUCUUCUGAUCACCGA…
Band A2 (597nt)	Yes	8nt	UCCCCGCUCUCUCGUUGUUGGUAAUCGUGUGAGUGUGUGAGUGUGUGUGUGUGUGUGUGCUUGCUUAUUUGUUUAGUAAUGUUCGUGCAUUAGCUCUUCUGAUCACCGAAUAAUCAGCCGGGUGAUGUGGGUGUUGACCGUCCUACCAAACACCACUGAAGGGGAAAAUAAACGAAACACAGAAGAGCAAAUACACACCAAUCUUCUUGAAACAGCCAAGAAGCCGAACGAGAAAAGCAUCACAUGCCCGGAUGGCAUGAUCAAGUAUUGUGUGGAUAGAGAAGCAUGUGUCAUUAGCUGUAUUGGCAUGAGUGCUAAACGGGGCUAGAGAGCAUCCCCCCCCCUGUACUCGCACCCUUCGUUCUCUUUCGCUGUAUCUCCUCUCUCCAAGAUGAAGGU…
Band D1 (838nt)	No	41nt	GGUAUACGUAUGCGUUGGUUUCGAUUGAGUCUGCGCGAGAUUGUUUCUCUGAGUGCGCAAGAGAAGGAAGAAAGCCGAGGGUCCGAACCACAACCUCUCUCUCUGUCCCUCCCGCCAAGAGGAGGAAAUCAGUGGGAGACCAAUGCAAAAACACAGGUGUGCUCGAAAGAUCGAGGAAAACCGACAGAUGAGUUAAAGAGUUGCGGCGGGUAAGAUCCUCAUGAGCCACAGAAUCAGCAAGAGACAGUGAAAAGGGGAGGGGGUGCAGCGAAGAACACUCAACACCGAAUGACUUUCUUGUGUGUGUACGGGUGUGUAUAAGCUGCUUGCCUCUCCUCUCCCCGGUUUCCAACAGACUUGCUCUAUUUUCUGCGUAUAUUGCUCCUGUGAAGCUCAGUU…
