# Supplementary material for: A short ncRNA modulates gene expression and affects stress response and parasite differentiation in Leishmania braziliensis
Source: Front Cell Infect Microbiol. 2025 Feb 5;15:1513908. doi: 10.3389/fcimb.2025.1513908 (PMC11841412; doi:10.3389/fcimb.2025.1513908)
Supplement: Supplementary file 6 [file DataSheet6.xlsx]

## Sheet: SFig8B
Supplementary Figure8b: proteins found as enriched in the ncRNA97 samples compared to the negative control after statistical analysis (p<0.05)
Gene	Protein ID	Gene ID	weight	p-value	FC	Situation
Uncharacterized protein OS=Leishmania braziliensis OX=5660 GN=LBRM_30_3350 PE=4 SV=1	A4HIR9	LBRM_30_3350	41 kDa	95% (0,0092)	95% (INF)	Control low, ncRNA97 high
Uncharacterized protein OS=Leishmania braziliensis OX=5660 GN=LBRM_28_2140 PE=4 SV=1	A4HGP9	LBRM_28_2140	85 kDa	95% (0,0034)	95% (INF)	Control low, ncRNA97 high
Uncharacterized protein OS=Leishmania braziliensis OX=5660 GN=LBRM_27_0940 PE=4 SV=1	A4HFK9	LBRM_27_0940	86 kDa	95% (0,024)	95% (INF)	Control low, ncRNA97 high
Uncharacterized protein OS=Leishmania braziliensis OX=5660 GN=LBRM_32_0430 PE=4 SV=1	A4HK16	LBRM_32_0430	38 kDa	95% (0,020)	95% (14)	Control low, ncRNA97 high
Contig, possible fusion of chromosomes 20 and 34 OS=Leishmania braziliensis OX=5660 GN=LBRM_20_2110 PE=4 SV=1	A4HAX2	LBRM_20_2110	100 kDa	95% (0,044)	95% (13)	Control low, ncRNA97 high
Uncharacterized protein OS=Leishmania braziliensis OX=5660 GN=LBRM_32_0420 PE=4 SV=2	A4HK15	LBRM_32_0420	52 kDa	95% (0,0059)	95% (14)	Control low, ncRNA97 high
Putative 60S ribosomal subunit protein L31 OS=Leishmania braziliensis OX=5660 GN=LBRM_34_3190 PE=3 SV=1	A4HMZ5	LBRM_34_3190	21 kDa	95% (0,019)	95% (4,3)	Control low, ncRNA97 high
Putative rRNA methyltransferase OS=Leishmania braziliensis OX=5660 GN=LBRM_27_2160 PE=3 SV=2	A4HFX5	LBRM_27_2160	105 kDa	95% (0,014)	95% (11)	Control low, ncRNA97 high
Putative glucose-regulated protein 78 OS=Leishmania braziliensis OX=5660 GN=LBRM_28_1300 PE=3 SV=1	A4HGG7	LBRM_28_1300	72 kDa	95% (0,047)	95% (5,7)	Control low, ncRNA97 high
Succinate--CoA ligase [ADP-forming] subunit alpha, mitochondrial OS=Leishmania braziliensis OX=5660 GN=LBRM_25_1700 PE=3 SV=1	A4HEB6	LBRM_25_1700	31 kDa	95% (0,014)	95% (13)	Control low, ncRNA97 high
Uncharacterized protein OS=Leishmania braziliensis OX=5660 GN=LBRM_33_2730 PE=4 SV=2	A4HLV7	LBRM_33_2730	114 kDa	95% (0,020)	95% (INF)	Control low, ncRNA97 high
Guanine nucleotide-binding protein subunit beta-like protein OS=Leishmania braziliensis OX=5660 GN=LBRM_28_1190 PE=3 SV=1	A4HGF6	LBRM_28_1190	69 kDa	95% (0,0099)	95% (11)	Control low, ncRNA97 high
Uncharacterized protein OS=Leishmania braziliensis OX=5660 GN=LBRM_14_1390 PE=4 SV=2	A4H7U2	LBRM_14_1390	101 kDa	95% (0,038)	95% (INF)	Control low, ncRNA97 high
Phosphodiesterase OS=Leishmania braziliensis OX=5660 GN=LBRM_15_1480 PE=3 SV=1	A4H8B6	LBRM_15_1480	103 kDa	95% (0,0099)	95% (INF)	Control low, ncRNA97 high
Phosphodiesterase OS=Leishmania braziliensis OX=5660 GN=LBRM_15_1250 PE=3 SV=1	A4H893	LBRM_15_1250	104 kDa	95% (0,0028)	95% (INF)	Control low, ncRNA97 high
Uncharacterized protein OS=Leishmania braziliensis OX=5660 GN=LBRM_24_2060 PE=3 SV=1	A4HDR0	LBRM_24_2060	30 kDa	95% (0,038)	95% (INF)	Control low, ncRNA97 high
CCT-epsilon OS=Leishmania braziliensis OX=5660 GN=LBRM_32_1100 PE=3 SV=1	A4HK82	LBRM_32_1100	59 kDa	95% (0,039)	95% (6,5)	Control low, ncRNA97 high
Uncharacterized protein OS=Leishmania braziliensis OX=5660 GN=LBRM_26_1880 PE=4 SV=1	A4HF40	LBRM_26_1880	96 kDa	95% (0,038)	95% (INF)	Control low, ncRNA97 high
Uncharacterized protein OS=Leishmania braziliensis OX=5660 GN=LBRM_06_0250 PE=4 SV=2	A4H4J3	LBRM_06_0250	35 kDa	95% (0,039)	95% (12)	Control low, ncRNA97 high
Uncharacterized protein OS=Leishmania braziliensis OX=5660 GN=LBRM_12_0790 PE=4 SV=2	A4H6Z2	LBRM_12_0790	148 kDa	95% (0,012)	95% (INF)	Control low, ncRNA97 high
Uncharacterized protein OS=Leishmania braziliensis OX=5660 GN=LBRM_13_0870 PE=4 SV=1	A4H793	LBRM_13_0870	26 kDa	95% (0,0082)	95% (12)	Control low, ncRNA97 high
Uncharacterized protein OS=Leishmania braziliensis OX=5660 GN=LBRM_32_2360 PE=4 SV=2	A4HKK5	LBRM_32_2360	118 kDa	95% (0,012)	95% (10,0)	Control low, ncRNA97 high
Uncharacterized protein OS=Leishmania braziliensis OX=5660 GN=LBRM_35_6710 PE=4 SV=1	A4HQF8	LBRM_35_6710	84 kDa	95% (0,020)	95% (INF)	Control low, ncRNA97 high
Uncharacterized protein OS=Leishmania braziliensis OX=5660 GN=LBRM_08_0780 PE=3 SV=1	A4H5E1	LBRM_08_0780	64 kDa	95% (0,038)	95% (INF)	Control low, ncRNA97 high
Uncharacterized protein OS=Leishmania braziliensis OX=5660 GN=LBRM_25_1780 PE=4 SV=2	A4HEC4	LBRM_25_1780	45 kDa	95% (0,0034)	95% (INF)	Control low, ncRNA97 high
Malate dehydrogenase OS=Leishmania braziliensis OX=5660 GN=mdh PE=3 SV=1	A4HAC0	mdh	33 kDa	95% (0,038)	95% (INF)	Control low, ncRNA97 high
Uncharacterized protein OS=Leishmania braziliensis OX=5660 GN=LBRM_25_1560 PE=4 SV=1	A4HEA2	LBRM_25_1560	146 kDa	95% (0,0059)	95% (INF)	Control low, ncRNA97 high
TPH domain-containing protein OS=Leishmania braziliensis OX=5660 GN=LBRM_23_1690 PE=4 SV=1	A4HD29	LBRM_23_1690	59 kDa	95% (0,012)	95% (5,5)	Control low, ncRNA97 high
DUF4821 domain-containing protein OS=Leishmania braziliensis OX=5660 GN=LBRM_26_0660 PE=4 SV=1	A4HES0	LBRM_26_0660	158 kDa	95% (0,0044)	95% (INF)	Control low, ncRNA97 high
Meiosis-specific nuclear structural protein 1 OS=Leishmania braziliensis OX=5660 GN=LBRM_30_3160 PE=3 SV=1	A4HIQ1	LBRM_30_3160	49 kDa	95% (0,027)	95% (INF)	Control low, ncRNA97 high
WD_REPEATS_REGION domain-containing protein OS=Leishmania braziliensis OX=5660 GN=LbrM_25_2410 PE=4 SV=1	A4HEI4	LbrM_25_2410	126 kDa	95% (0,0082)	95% (INF)	Control low, ncRNA97 high
Uncharacterized protein OS=Leishmania braziliensis OX=5660 GN=LBRM_08_0890 PE=4 SV=1	E9AI34	LBRM_08_0890	96 kDa	95% (0,0059)	95% (INF)	Control low, ncRNA97 high
Uncharacterized protein OS=Leishmania braziliensis OX=5660 GN=LBRM_18_0910 PE=3 SV=1	A4H9J3	LBRM_18_0910	288 kDa	95% (0,038)	95% (INF)	Control low, ncRNA97 high
Flagellar protofilament ribbon protein-like protein OS=Leishmania braziliensis OX=5660 GN=LBRM_10_1300 PE=3 SV=1	A4H6A7	LBRM_10_1300	44 kDa	95% (0,0082)	95% (INF)	Control low, ncRNA97 high
Putative flagellar radial spoke protein-like OS=Leishmania braziliensis OX=5660 GN=LBRM_29_0670 PE=4 SV=2	A4HH73	LBRM_29_0670	64 kDa	95% (0,0082)	95% (INF)	Control low, ncRNA97 high
Uncharacterized protein (Fragment) OS=Leishmania braziliensis OX=5660 GN=LBRM_33_2770 PE=4 SV=2	A4HLW1	LBRM_33_2770	31 kDa	95% (0,0082)	95% (INF)	Control low, ncRNA97 high
Uncharacterized protein OS=Leishmania braziliensis OX=5660 GN=LBRM_35_6170 PE=4 SV=1	A4HQA5	LBRM_35_6170	86 kDa	95% (0,038)	95% (INF)	Control low, ncRNA97 high
Putative eukaryotic translation initiation factor 2 subunit OS=Leishmania braziliensis OX=5660 GN=LBRM_09_1130 PE=4 SV=1	A4H5T6	LBRM_09_1130	53 kDa	95% (0,038)	95% (6,0)	Control low, ncRNA97 high
Malic enzyme OS=Leishmania braziliensis OX=5660 GN=LBRM_24_0780 PE=3 SV=2	A4HDD4	LBRM_24_0780	63 kDa	95% (0,030)	95% (9,0)	Control low, ncRNA97 high
Uncharacterized protein OS=Leishmania braziliensis OX=5660 GN=LBRM_35_6340 PE=4 SV=2	A4HQC2	LBRM_35_6340	259 kDa	95% (0,038)	95% (INF)	Control low, ncRNA97 high
Dihydrolipoamide acetyltransferase component of pyruvate dehydrogenase complex OS=Leishmania braziliensis OX=5660 GN=LBRM_35_2870 PE=3 SV=1	A4HPD2	LBRM_35_2870	48 kDa	95% (0,020)	95% (INF)	Control low, ncRNA97 high
Uncharacterized protein OS=Leishmania braziliensis OX=5660 GN=LBRM_13_0660 PE=4 SV=1	A4H773	LBRM_13_0660	84 kDa	95% (0,012)	95% (INF)	Control low, ncRNA97 high
Uncharacterized protein OS=Leishmania braziliensis OX=5660 GN=LBRM_34_4660 PE=4 SV=1	A4HND5	LBRM_34_4660	35 kDa	95% (0,020)	95% (INF)	Control low, ncRNA97 high
Uncharacterized protein OS=Leishmania braziliensis OX=5660 GN=LBRM_05_1020 PE=4 SV=1	A4H4E7	LBRM_05_1020	97 kDa	95% (0,012)	95% (INF)	Control low, ncRNA97 high
Uncharacterized protein OS=Leishmania braziliensis OX=5660 GN=LBRM_22_0790 PE=4 SV=2	A4HCD9	LBRM_22_0790	99 kDa	95% (0,012)	95% (INF)	Control low, ncRNA97 high
Putative proteasome regulatory ATPase subunit 2 OS=Leishmania braziliensis OX=5660 GN=LBRM_13_0890 PE=3 SV=1	A4H795	LBRM_13_0890	49 kDa	95% (0,020)	95% (INF)	Control low, ncRNA97 high
Uncharacterized protein OS=Leishmania braziliensis OX=5660 GN=LBRM_31_1910 PE=4 SV=1	A4HJF0	LBRM_31_1910	31 kDa	95% (0,020)	95% (INF)	Control low, ncRNA97 high
RuvB-like helicase OS=Leishmania braziliensis OX=5660 GN=LBRM_20_2170 PE=3 SV=1	A4HAX8	LBRM_20_2170	54 kDa	95% (0,038)	95% (6,0)	Control low, ncRNA97 high
A4HDC5-DECOY	A4HDC5-DECOY		?	95% (0,038)	95% (INF)	Control low, ncRNA97 high
Putative calpain-like cysteine peptidase OS=Leishmania braziliensis OX=5660 GN=LBRM_27_0600 PE=4 SV=2	A4HFH5	LBRM_27_0600	561 kDa	95% (0,038)	95% (INF)	Control low, ncRNA97 high
Uncharacterized protein OS=Leishmania braziliensis OX=5660 GN=LBRM_31_1610 PE=4 SV=1	A4HJC1	LBRM_31_1610	125 kDa	95% (0,020)	95% (INF)	Control low, ncRNA97 high
VWFA domain-containing protein OS=Leishmania braziliensis OX=5660 GN=LBRM_14_0260 PE=4 SV=1	A4H7I6	LBRM_14_0260	75 kDa	95% (0,020)	95% (INF)	Control low, ncRNA97 high
Uncharacterized protein OS=Leishmania braziliensis OX=5660 GN=LBRM_06_0660 PE=4 SV=1	A4H4N1	LBRM_06_0660	68 kDa	95% (0,038)	95% (INF)	Control low, ncRNA97 high
Putative calcium-binding protein OS=Leishmania braziliensis OX=5660 GN=LBRM_30_1360 PE=4 SV=1	A4HI76	LBRM_30_1360	47 kDa	95% (0,038)	95% (INF)	Control low, ncRNA97 high
Kinesin motor domain-containing protein OS=Leishmania braziliensis OX=5660 GN=LBRM_32_0490 PE=3 SV=1	A4HK22	LBRM_32_0490	81 kDa	95% (0,020)	95% (INF)	Control low, ncRNA97 high
Uncharacterized protein (Fragment) OS=Leishmania braziliensis OX=5660 GN=LBRM_04_0790 PE=4 SV=2	A4H3Z3	LBRM_04_0790	124 kDa	95% (0,038)	95% (INF)	Control low, ncRNA97 high
Uncharacterized protein OS=Leishmania braziliensis OX=5660 GN=LBRM_35_2780 PE=4 SV=1	A4HPC3	LBRM_35_2780	43 kDa	95% (0,038)	95% (INF)	Control low, ncRNA97 high
Putative proteasome regulatory non-ATPase subunit 6 OS=Leishmania braziliensis OX=5660 GN=LBRM_02_0400 PE=3 SV=1	A4H3D3	LBRM_02_0400	59 kDa	95% (0,038)	95% (INF)	Control low, ncRNA97 high
Putative calpain OS=Leishmania braziliensis OX=5660 GN=LBRM_21_0160 PE=4 SV=2	A4HBK9	LBRM_21_0160	178 kDa	95% (0,038)	95% (INF)	Control low, ncRNA97 high
CYP13 protein OS=Leishmania braziliensis OX=5660 GN=CYP13 PE=4 SV=1	A4H8P7	CYP13	37 kDa	95% (0,038)	95% (INF)	Control low, ncRNA97 high
Uncharacterized protein OS=Leishmania braziliensis OX=5660 GN=LBRM_15_1290 PE=4 SV=1	A4H897	LBRM_15_1290	40 kDa	95% (0,038)	95% (INF)	Control low, ncRNA97 high
Uncharacterized protein OS=Leishmania braziliensis OX=5660 GN=LBRM_29_0320 PE=4 SV=2	A4HH39	LBRM_29_0320	104 kDa	95% (0,038)	95% (INF)	Control low, ncRNA97 high
Uncharacterized protein OS=Leishmania braziliensis OX=5660 GN=LBRM_06_0310 PE=4 SV=1	A4H4J8	LBRM_06_0310	133 kDa	95% (0,038)	95% (INF)	Control low, ncRNA97 high
