# Supplementary material for: A short ncRNA modulates gene expression and affects stress response and parasite differentiation in Leishmania braziliensis
Source: Front Cell Infect Microbiol. 2025 Feb 5;15:1513908. doi: 10.3389/fcimb.2025.1513908 (PMC11841412; doi:10.3389/fcimb.2025.1513908)
Supplement: Supplementary file 7 [file DataSheet7.xlsx]

## Sheet: SFig9A
Supplementary Figure 9a: GO terms found based on the proteins and their respective details
ID	Name	Bgd count	Result count	Result gene list	Pct of bgd	Fold enrichment	Odds ratio	P-value
GO:0003341	cilium movement	12	2	LbrM.23.1690,LbrM.29.0670,	16.7	46.41	61.23	0.000793302284771
GO:0000451	rRNA 2'-O-methylation	1	1	LbrM.27.2160,	100.0	278.48	inf	0.00359097127222
GO:0031167	rRNA methylation	1	1	LbrM.27.2160,	100.0	278.48	inf	0.00359097127222
GO:0000453	enzyme-directed rRNA 2'-O-methylation	1	1	LbrM.27.2160,	100.0	278.48	inf	0.00359097127222
GO:0007018	microtubule-based movement	107	3	LbrM.23.1690,LbrM.29.0670,LbrM.32.0490,	2.8	7.81	9.17	0.00623178899728
GO:0000002	mitochondrial genome maintenance	2	1	LbrM.35.2870,	50.0	139.24	291.3	0.00716965942042
GO:0000154	rRNA modification	3	1	LbrM.27.2160,	33.3	92.83	145.62	0.0107361043662
GO:0006928	movement of cell or subcellular component	140	3	LbrM.23.1690,LbrM.29.0670,LbrM.32.0490,	2.1	5.97	6.92	0.0130233299167
GO:0007165	signal transduction	54	2	LbrM.15.1250,LbrM.15.1480,	3.7	10.31	11.69	0.0157089783538
GO:0030031	cell projection assembly	54	2	LbrM.23.1690,LbrM.29.0670,	3.7	10.31	11.69	0.0157089783538
GO:0060271	cilium assembly	54	2	LbrM.23.1690,LbrM.29.0670,	3.7	10.31	11.69	0.0157089783538
GO:0120031	plasma membrane bounded cell projection assembly	54	2	LbrM.23.1690,LbrM.29.0670,	3.7	10.31	11.69	0.0157089783538
GO:0023052	signaling	55	2	LbrM.15.1250,LbrM.15.1480,	3.6	10.13	11.47	0.0162667234417
GO:0007154	cell communication	58	2	LbrM.15.1250,LbrM.15.1480,	3.4	9.6	10.85	0.0179905041756
GO:0007017	microtubule-based process	158	3	LbrM.23.1690,LbrM.29.0670,LbrM.32.0490,	1.9	5.29	6.1	0.0180044808148
GO:0044782	cilium organization	64	2	LbrM.23.1690,LbrM.29.0670,	3.1	8.7	9.79	0.0216600132712
GO:0030030	cell projection organization	64	2	LbrM.23.1690,LbrM.29.0670,	3.1	8.7	9.79	0.0216600132712
GO:0120036	plasma membrane bounded cell projection organization	64	2	LbrM.23.1690,LbrM.29.0670,	3.1	8.7	9.79	0.0216600132712
GO:0060294	cilium movement involved in cell motility	7	1	LbrM.29.0670,	14.3	39.78	48.51	0.0248802462503
GO:0070925	organelle assembly	71	2	LbrM.23.1690,LbrM.29.0670,	2.8	7.84	8.78	0.0263005838155
GO:0071840	cellular component organization or biogenesis	340	4	LbrM.23.1690,LbrM.27.2160,LbrM.29.0670,LbrM.35.2870,	1.2	3.28	3.85	0.0305980478346
GO:0044085	cellular component biogenesis	208	3	LbrM.23.1690,LbrM.27.2160,LbrM.29.0670,	1.4	4.02	4.57	0.0367851322775
GO:0006996	organelle organization	214	3	LbrM.23.1690,LbrM.29.0670,LbrM.35.2870,	1.4	3.9	4.44	0.0395291430412
